# Supplementary material for: Antibiotic Resistance and Biofilm Formation in Enterococcus spp. Isolated from Urinary Tract Infections
Source: Pathogens. 2022 Dec 25;12(1):34. doi: 10.3390/pathogens12010034 (PMC9863506; doi:10.3390/pathogens12010034)
Supplement: Supplementary file 1 [file pathogens-12-00034-s001.zip]

Archive with 1 entries (1 files):
- pathogens-2085207-supplementary.pdf
